# Supplementary material for: New Mutants of Epsilon Toxin from Clostridium perfringens with an Altered Receptor-Binding Site and Cell-Type Specificity
Source: Toxins (Basel). 2022 Apr 16;14(4):288. doi: 10.3390/toxins14040288 (PMC9031233; doi:10.3390/toxins14040288)
Supplement: Supplementary file 1 [file toxins-14-00288-s001.zip]

Archive with 1 entries (1 files):
- toxins-1660190-supplementary.pdf
